# Supplementary material for: Genomic epidemiology of SARS-CoV-2 from Uttar Pradesh, India
Source: Sci Rep. 2023 Sep 8;13:14847. doi: 10.1038/s41598-023-42065-6 (PMC10491582; doi:10.1038/s41598-023-42065-6)
Supplement: Supplementary file 1 — Supplementary Information. [file 41598_2023_42065_MOESM1_ESM.zip]

Archive with 5 entries (5 files):
- Supplementary File 1-reference sequences.xlsx
- Supplementary File 2-AA and NT variation.xlsx
- Supplementary File 3- Accession numbers of the Generated sequences from this study (1).xlsx
- Supplementary File 4- Clade table showing the clades and the lineages (1).xls
- Supplementary File 5-VOCs from western UP.xlsx
