# Supplementary material for: Genomic epidemiology of SARS-CoV-2 from Uttar Pradesh, India
Source: Sci Rep. 2023 Sep 8;13:14847. doi: 10.1038/s41598-023-42065-6 (PMC10491582; doi:10.1038/s41598-023-42065-6)
Supplement: Supplementary file 1 — Supplementary Information. [file 41598_2023_42065_MOESM1_ESM.zip › Supplementary File 1-reference sequences.xlsx]

## Sheet: Sheet1
Reference Sequences
Sr. No.	Seq Id	Clade	Pango Lineage	GISDAID
1	NC_045512.2-Wuhan-Hu-1	19A	B	L
2	OP800219.1-UP-W	21L	BA.2	GRA
3	OP800218.1-UP-W	21L	BA.2	GRA
4	OP800217.1-UP-W	21L	BA.2.10	GRA
5	OP800210.1-UP-W	21L	BA.2	GRA
6	OP800209.1-UP-W	21L	BA.2	GRA
7	OP800213.1-UP-W	21L	BA.2	GRA
8	OP800212.1-UP-W	21L	BA.2	GRA
9	OP800206.1-UP-W	21L	BA.2.37	GRA
10	OP800215.1-UP-W	21L	BA.2	GRA
11	OP800207.1-UP-W	21L	BA.2	GRA
12	OP787551.1-UP-W	21L	BA.2	GRA
13	OP787562.1-UP-W	21L	BA.2	GRA
14	OP800205.1-UP-W	21L	BA.2	GRA
15	OP800214.1-UP-W	21L	BA.2.37	GRA
16	OP787560.1-UP-W	21L	BA.2.37	GRA
17	OP800303.1-UP-W	recombinant	XAP	GRA
18	OP800226.1-UP-W	21L	BA.2	GRA
19	OP801667.1-UP-W	21L	BA.2	GRA
20	OP800426.1-UP-W	21L	BA.2	GRA
21	OP800222.1-UP-W	21L	BA.2	GRA
22	OP800427.1-UP-W	21L	BA.2	GRA
23	OP800302.1-UP-W	21L	BA.2	GRA
24	OP800225.1-UP-W	21L	BA.2	GRA
25	OP787550.1-UP-W	recombinant	XAP	GRA
26	OP800424.1-UP-W	21L	BA.2	GRA
27	OP801666.1-UP-W	21L	BA.2	GRA
28	OP800423.1-UP-W	21L	BA.2	GRA
29	OP800420.1-UP-W	21L	BA.2	GRA
30	OP800421.1-UP-W	21L	BA.2	GRA
31	OP800425.1-UP-W	21L	BA.2	GRA
32	OP801662.1-UP-W	21L	BA.2	GRA
33	OP801665.1-UP-W	21L	BA.2	GRA
34	OP787552.1-UP-W	21L	BA.2	GRA
35	OP787553.1-UP-W	21L	BA.2	GRA
36	OP787554.1-UP-W	21L	BA.2	GRA
37	OP787555.1-UP-W	21L	BA.2	GRA
38	OP800309.1-UP-W	21L	BA.2	GRA
39	OP800422.1-UP-W	21L	BA.2	GRA
40	OP787556.1-UP-W	21L	BA.2	GRA
41	OP787557.1-UP-W	21L	BA.2	GRA
42	OP787558.1-UP-W	21L	BA.2	GRA
43	OP800305.1-UP-W	21L	BA.2	GRA
44	OP800314.1-UP-W	21L	BA.2	GRA
45	OP801657.1-UP-W	21L	BA.2	GRA
46	OP800417.1-UP-W	21L	BA.2	GRA
47	OP800307.1-UP-W	21L	BA.2	GRA
48	OP800313.1-UP-W	21L	BA.2	GRA
49	OP800418.1-UP-W	21L	BA.2	GRA
50	OP800311.1-UP-W	21L	BA.2	GRA
51	OP800315.1-UP-W	recombinant	XAP	GRA
52	OP800306.1-UP-W	recombinant	XAP	GRA
53	OP800310.1-UP-W	21L	BA.2	GRA
54	OP800316.1-UP-W	21L	BA.2	GRA
55	OP800312.1-UP-W	21L	BA.2	GRA
56	OP800308.1-UP-W	21L	BA.2	GRA
57	OP800216.1-UP-W	21L	BA.2	GRA
58	OP800208.1-UP-W	21L	BA.2	GRA
59	OP800211.1-UP-W	21L	BA.2	GRA
60	OP787561.1-UP-W	21L	BA.2	GRA
61	OP787563.1-UP-W	21L	BA.2	GRA
62	OP801656.1-UP-W	21L	BA.2	GRA
63	OP800304.1-UP-W	21L	BA.2	GRA
64	OP800223.1-UP-W	21L	BA.2	GRA
65	OP800224.1-UP-W	21L	BA.2	GRA
66	OP800419.1-UP-W	21L	BA.2	GRA
67	OP801661.1-UP-W	21L	BA.2	GRA
68	OP801659.1-UP-W	21L	BA.2	GRA
69	OP800428.1-UP-W	21L	BA.2	GRA
70	OP801663.1-UP-W	21L	BA.2	GRA
71	OP801664.1-UP-W	21L	BA.2	GRA
72	OP801658.1-UP-W	21L	BA.2	GRA
73	OP801660.1-UP-W	21L	BA.2	GRA
74	OP800220.1-UP-W	21L	BA.2	GRA
75	OP787559.1-UP-W	21L	BA.2	GRA
76	OP800221.1-UP-W	21L	BA.2	GRA
77	OP787530.1-UP-W	20A	B.1.36	GH
78	OP781960.1-UP-W	21A	B.1.617.2	GK
79	OP787122.1-UP-W	21A	B.1.617.2	GK
80	OP787487.1-UP-W	20A	B.1.260	G
81	OP787529.1-UP-W	21A	B.1.617.2	GK
82	OP787531.1-UP-W	21J	AY.88	GK
83	OP787532.1-UP-W	21A	B.1.617.2	GK
84	OP787533.1-UP-W	21J	B.1.617.2	GK
85	OP787534.1-UP-W	21J	B.1.617.2	GK
86	OP787535.1-UP-W	21A	B.1.617.2	GK
87	OP787536.1-UP-W	21A	B.1.617.2	GK
88	OP787537.1-UP-W	21A	B.1.617.2	GK
89	OP787538.1-UP-W	21A	B.1.617.2	GK
90	OP787539.1-UP-W	21B	B.1.617.1	GK
91	OP787540.1-UP-W	21J	B.1.617.2	GK
92	OP787541.1-UP-W	21J	AY.122	GK
93	OP787542.1-UP-W	21J	B.1.617.2	GK
94	OP787543.1-UP-W	21A	B.1.617.2	GK
95	OP787544.1-UP-W	21J	B.1.617.2	GK
96	OP787191.1-UP-W	21A	B.1.617.2	GK
97	OP787253.1-UP-W	21J	B.1.617.2	GK
98	OP787474.1-UP-W	21A	B.1.617.2	GK
99	OP787548.1-UP-W	21J	B.1.617.2	GK
100	OP787549.1-UP-W	21J	B.1.617.2	GK
101	EPI_ISL_2881570-UP-E	21I	B.1.617.2	GK
102	EPI_ISL_2881571-UP-E	21A	B.1.617.2	GK
103	EPI_ISL_2881574-UP-E	21A	B.1.617.2	GK
104	EPI_ISL_2881576-UP-E	21J	AY.1	GK
105	EPI_ISL_2881579-UP-E	21A	B.1.617.2	GK
106	EPI_ISL_2881580-UP-E	21J	B.1.617.2	GK
107	EPI_ISL_2881581-UP-E	21A	B.1.617.2	GK
108	EPI_ISL_2881583-UP-E	21J	AY.99	GK
109	EPI_ISL_4057092-UP-E	21J	B.1.617.2	GK
110	EPI_ISL_4057131-UP-E	21I	B.1.617.2	GK
111	EPI_ISL_2881223-UP-E	21J	B.1.617.2	GK
112	EPI_ISL_2881224-UP-E	21J	B.1.617.2	GK
113	EPI_ISL_2881227-UP-E	21A	B.1.617.2	GK
114	EPI_ISL_2881229-UP-E	21A	B.1.617.2	GK
115	EPI_ISL_2879496-UP-E	21J	AY.122	GK
116	EPI_ISL_2400320-UP-E	21J	B.1.617.2	GK
117	EPI_ISL_4057037-UP-E	21J	B.1.617.2	GK
118	EPI_ISL_4057049-UP-E	21J	B.1.617.2	GK
119	EPI_ISL_4057059-UP-E	21J	B.1.617.2	GK
120	EPI_ISL_4057063-UP-E	21A	B.1.617.2	GK
121	EPI_ISL_4057066-UP-E	21J	B.1.617.2	GK
122	EPI_ISL_4057108-UP-E	21J	B.1.617.2	GK
123	EPI_ISL_4057129-UP-E	21J	B.1.617.2	GK
124	EPI_ISL_2373593-UP-E	21A	B.1.617.2	GK
125	EPI_ISL_2400322-UP-E	21J	B.1.617.2	GK
126	EPI_ISL_4057032-UP-E	21A	B.1.617.2	GK
127	EPI_ISL_4057042-UP-E	21J	B.1.617.2	GK
128	EPI_ISL_4057047-UP-E	21A	B.1.617.2	GK
129	EPI_ISL_4057051-UP-E	21J	B.1.617.2	GK
130	EPI_ISL_4057056-UP-E	21J	B.1.617.2	GK
131	EPI_ISL_4057058-UP-E	21J	B.1.617.2	GK
132	EPI_ISL_4057064-UP-E	21J	B.1.617.2	GK
133	EPI_ISL_4057068-UP-E	21J	AY.122	GK
134	EPI_ISL_4057073-UP-E	21J	B.1.617.2	GK
135	EPI_ISL_4057079-UP-E	21J	B.1.617.2	GK
136	EPI_ISL_4057094-UP-E	21A	B.1.617.2	GK
137	EPI_ISL_4057103-UP-E	21J	B.1.617.2	GK
138	EPI_ISL_2373561-UP-E	21A	B.1.617.2	GK
139	EPI_ISL_10148815-UP-E	21L	BA.2.23	GRA
140	EPI_ISL_10148864-UP-E	21L	BA.2.10	GRA
141	EPI_ISL_10148902-UP-E	21L	BA.2.10	GRA
142	EPI_ISL_10148823-UP-E	21L	BA.2	GRA
143	EPI_ISL_10148824-UP-E	21L	BA.2	GRA
144	EPI_ISL_10148886-UP-E	21L	BA.2.10	GRA
145	EPI_ISL_10148893-UP-E	21L	BA.2.23	GRA
146	EPI_ISL_10148868-UP-E	21L	BA.2.10	GRA
147	EPI_ISL_10148813-UP-E	21L	BA.2.10	GRA
148	EPI_ISL_10148818-UP-E	21L	BA.2.10	GRA
149	EPI_ISL_10148822-UP-E	21K	BA.1	GRA
150	EPI_ISL_10148825-UP-E	21L	BA.2.10	GRA
151	EPI_ISL_10148826-UP-E	21L	BA.2.23	GRA
152	EPI_ISL_10148827-UP-E	21L	BA.2.10	GRA
153	EPI_ISL_10148832-UP-E	21L	BA.2.10	GRA
154	EPI_ISL_10148834-UP-E	21L	BA.2.10	GRA
155	EPI_ISL_10148835-UP-E	21L	BA.2.10	GRA
156	EPI_ISL_10148836-UP-E	21L	BA.2.10	GRA
157	EPI_ISL_10148837-UP-E	21L	BA.2.10	GRA
158	EPI_ISL_10148840-UP-E	21L	BA.2.10	GRA
159	EPI_ISL_10148841-UP-E	21L	BA.2.10	GRA
160	EPI_ISL_10148842-UP-E	21K	BA.1	GRA
161	EPI_ISL_10148844-UP-E	21L	BA.2.23	GRA
162	EPI_ISL_10148865-UP-E	21L	BA.2.10	GRA
163	EPI_ISL_10148872-UP-E	21L	BA.2	GRA
164	EPI_ISL_10148876-UP-E	21L	BA.2.23	GRA
165	EPI_ISL_10148877-UP-E	21L	BA.2.10	GRA
166	EPI_ISL_10148879-UP-E	21L	BA.2.23	GRA
167	EPI_ISL_10148880-UP-E	21L	BA.2.10	GRA
168	EPI_ISL_10148882-UP-E	21L	BA.2.10	GRA
169	EPI_ISL_10148883-UP-E	21L	BA.2.10	GRA
170	EPI_ISL_10148885-UP-E	21L	BA.2.10	GRA
171	EPI_ISL_10148887-UP-E	21L	BA.2.10	GRA
172	EPI_ISL_10148888-UP-E	21L	BA.2.10	GRA
173	EPI_ISL_10148889-UP-E	21L	BA.2	GRA
174	EPI_ISL_10148897-UP-E	21L	BA.2.10	GRA
175	EPI_ISL_10148898-UP-E	21L	BA.2.10	GRA
176	EPI_ISL_10148899-UP-E	21L	BA.2.10	GRA
177	EPI_ISL_10148900-UP-E	21L	BA.2.10	GRA
178	EPI_ISL_10148901-UP-E	21L	BA.2.10	GRA
179	EPI_ISL_10148903-UP-E	21L	BA.2	GRA
180	EPI_ISL_10148904-UP-E	21L	BA.2.10	GRA
181	EPI_ISL_9244437-UP-E	21L	BA.2.10	GRA
182	EPI_ISL_9244438-UP-E	20B	B.1.1	GRA
183	EPI_ISL_9244440-UP-E	21L	BA.2.10	GRA
184	EPI_ISL_9244441-UP-E	21L	BA.2.10	GRA
185	EPI_ISL_9244442-UP-E	21L	BA.2	GRA
186	EPI_ISL_7986433-MH	21J	AY.112	GK
187	EPI_ISL_7986434-MH	21J	AY.112	GK
188	EPI_ISL_7986464-MH	21J	AY.127	GK
189	EPI_ISL_7986497-MH	21J	AY.112	GK
190	EPI_ISL_7986500-MH	21J	AY.112	GK
191	EPI_ISL_7986515-MH	21J	B.1.617.2	GK
192	EPI_ISL_7986516-MH	21J	AY.112	GK
193	EPI_ISL_7986575-MH	21J	B.1.617.2	GK
194	EPI_ISL_7986605-MH	21J	B.1.617.2	GK
195	EPI_ISL_7986622-MH	21J	AY.98	GK
196	EPI_ISL_7986672-MH	21J	AY.112	GK
197	EPI_ISL_7986699-MH	21J	AY.112	GK
198	EPI_ISL_8693395-MH	21J	B.1.617.2	GK
199	EPI_ISL_8693397-MH	21J	AY.112	GK
200	EPI_ISL_8693419-MH	21J	AY.112	GK
201	EPI_ISL_6575219-MH	21A	B.1.617.2	GK
202	EPI_ISL_6575224-MH	21J	B.1.617.2	GK
203	EPI_ISL_6575226-MH	21I	B.1.617.2	GK
204	EPI_ISL_6575230-MH	21J	B.1.617.2	GK
205	EPI_ISL_6575232-MH	21J	B.1.617.2	GK
206	EPI_ISL_6575242-MH	21A	B.1.617.2	GK
207	EPI_ISL_6575243-MH	21A	B.1.617.2	GK
208	EPI_ISL_6575247-MH	21A	B.1.617.2	GK
209	EPI_ISL_6575248-MH	21A	B.1.617.2	GK
210	EPI_ISL_6575249-MH	21I	B.1.617.2	GK
211	EPI_ISL_6575253-MH	21A	B.1.617.2	GK
212	EPI_ISL_6575259-MH	21A	B.1.617.2	GK
213	EPI_ISL_6575273-MH	21I	B.1.617.2	GK
214	EPI_ISL_6575274-MH	21I	B.1.617.2	GK
215	EPI_ISL_6575277-MH	21I	B.1.617.2	GK
216	EPI_ISL_6575282-MH	21I	B.1.617.2	GK
217	EPI_ISL_6575283-MH	21A	B.1.617.2	GK
218	EPI_ISL_6575299-MH	21I	B.1.617.2	GK
219	EPI_ISL_6575306-MH	21A	B.1.617.2	GK
220	EPI_ISL_10638980-MH	21L	BA.2	GRA
221	EPI_ISL_10639049-MH	21L	BA.2	GRA
222	EPI_ISL_13537425-MH	21L	BA.2.74	GRA
223	EPI_ISL_7986436-MH	21K	BA.1	GRA
224	EPI_ISL_7986439-MH	21K	BA.1	GRA
225	EPI_ISL_8712919-MH	21L	BA.2	GRA
226	EPI_ISL_8712946-MH	21K	BA.1	GRA
227	EPI_ISL_8712948-MH	21K	BA.1	GRA
228	EPI_ISL_8712958-MH	21K	BA.1	GRA
229	EPI_ISL_8712959-MH	21K	BA.1	GRA
230	EPI_ISL_8712960-MH	21K	BA.1	GRA
231	EPI_ISL_8712970-MH	21L	BA.2	GRA
232	EPI_ISL_8712973-MH	21K	BA.1.17.2	GRA
233	EPI_ISL_8713001-MH	21L	BA.2	GRA
234	EPI_ISL_8713004-MH	21K	BA.1.1	GRA
235	EPI_ISL_10996883-MH	21L	BA.2	GRA
236	EPI_ISL_12742430-MH	21L	BA.2	GRA
237	EPI_ISL_15293869-MH	21K	BA.1.1	GRA
238	EPI_ISL_15293870-MH	21K	BA.1.1	GRA
239	EPI_ISL_15293875-MH	21L	BA.2	GRA
240	EPI_ISL_15293877-MH	21K	BA.1.1	GRA
241	EPI_ISL_8830460-MH	21L	BA.2.27	GRA
242	EPI_ISL_8830479-MH	21K	BA.1	GRA
243	EPI_ISL_9697510-MH	21L	BA.2.23	GRA
244	EPI_ISL_9697511-MH	21K	BA.1	GRA
245	EPI_ISL_9697512-MH	21K	BA.1	GRA
246	EPI_ISL_7221983-KL	21J	B.1.617.2	GK
247	EPI_ISL_7221984-KL	21J	B.1.617.2	GK
248	EPI_ISL_7222122-KL	21J	B.1.617.2	GK
249	EPI_ISL_7222205-KL	21J	B.1.617.2	GK
250	EPI_ISL_7222348-KL	21A	B.1.617.2	GK
251	EPI_ISL_7222449-KL	21A	B.1.617.2	GK
252	EPI_ISL_7222474-KL	21J	B.1.617.2	GK
253	EPI_ISL_7222505-KL	21A	B.1.617.2	GK
254	EPI_ISL_7222530-KL	21A	B.1.617.2	GK
255	EPI_ISL_7222684-KL	21A	B.1.617.2	GK
256	EPI_ISL_7222890-KL	21I	B.1.617.2	GK
257	EPI_ISL_7222920-KL	21I	B.1.617.2	GK
258	|EPI_ISL_7222967-KL	21J	B.1.617.2	GK
259	EPI_ISL_7222997-KL	21A	B.1.617.2	GK
260	EPI_ISL_7223010-KL	21A	B.1.617.2	GK
261	EPI_ISL_7223049-KL	21A	B.1.617.2	GK
262	EPI_ISL_7223071-KL	21A	B.1.617.2	GK
263	EPI_ISL_7223090-KL	21A	B.1.617.2	GK
264	EPI_ISL_7223113-KL	21J	B.1.617.2	GK
265	EPI_ISL_10123684-KL	21L	BA.2.10.1	GRA
266	EPI_ISL_11560687-KL	21L	BA.2	GRA
267	EPI_ISL_11560700-KL	21L	BA.2	GRA
268	EPI_ISL_14602057-KL	21L	BA.2.10	GRA
269	EPI_ISL_8542838-KL	21K	BA.1.17	GRA
270	EPI_ISL_8542840-KL	21K	BA.1.1.1	GRA
List of reference sequences along with their sequence IDs used in this study are listed in the above table
