# Supplementary material for: Genomic epidemiology of SARS-CoV-2 from Uttar Pradesh, India
Source: Sci Rep. 2023 Sep 8;13:14847. doi: 10.1038/s41598-023-42065-6 (PMC10491582; doi:10.1038/s41598-023-42065-6)
Supplement: Supplementary file 1 — Supplementary Information. [file 41598_2023_42065_MOESM1_ESM.zip › Supplementary File 2-AA and NT variation.xlsx]

## Sheet: Sheet1
Who Lable	Other Name	Spike Protein Mutation (NT)	Spike Protein Mutation (AA)	ORF Mutation (NT)	ORF Mutation (AA)	Other Mutation (NT)	Other Mutation (AA)
Omicron	BA.2	T19I	C21618T	ORF1a:S135R	T670G	E:T9I	C26270T
		G142D	G21987A	ORF1a:T842I	C2790T	M:A63T	G26709A
		G339D	G22578A	ORF1a:G1307S	G4184A	N:P13L	C28311T
		S371F	C22674T	ORF1a:R1421K	G4527A	N:R203K	G28881A
		S373P	T22679C	ORF1a:L3027F	C9344T	N:G204R	G28882A
		S375F	C22686T	ORF1a:T3090I	C9534T	N:S413R	A29510C
		T376A	A22688G	ORF1a:L3201F	C9866T
		D405N	G22775A	ORF1a:T3255I	C10029T
		R408S	A22786C	ORF1a:P3395H	C10449A
		K417N	G22813T	ORF1a:G3676S	G11291A
		N440K	T22882G	ORF1a:F3677L	T11296G
		S477N	G22992A	ORF1b:P314L	C14408T
		T478K	C22995A	ORF1b:R1315C	C17410T
		E484A	A23013C	ORF1b:I1566V	A18163G
		Q493R	A23040G	ORF1b:T2163I	C19955T
		Q498R	A23055G	ORF3a:T223I	C19955T
		N501Y	A23063T	ORF6:D61L	G27382C
		Y505H	T23075C
		D614G	A23403G
		H655Y	C23525T
		N679K	T23599G
		P681H	C23604A
		S704L	C23673T
		N764K	C23854A
		D796Y	G23948T
		Q954H	A24424T
		N969K	T24469A
Delta	B.1.617.2	T19R	C21618T	ORF1a:A1306S	G4181T	N:D63G	A28641G
		G142D	G21987A	ORF1a:P1640L	5184T	N:R203M	G28881T
		L452R	T22917G	ORF1a:P2046L	C6402T	N:D377Y	G29402T
		T478K	C22995A	ORF1a:P2287S	C7124T	N:R385K	G29427A
		D614G	A23403G	ORF1a:V2930L	G9053T	N:G215C	G28916T
		P681R	C23604G	ORF1a:A3209V	C9891T	M:M91T	T26794C
		D950N	G24410A	ORF1a:T3255I.	C10029T
		E484A	A23013C	ORF1a:T3646A	A11201G
				ORF1a:V3718A	11417T
				ORF1b:P314L	C14408T
				ORF1b:G662S	G15451A
				ORF1b:P1000L	C16466T
				ORF1b:A1918V	C19220T
				ORF1b:H2285Y	C20320T
				ORF3a:S26L	C25469T
				ORF7a:L116F	C27739T
				ORF7a:V82A	T27638C
				ORF7a:T120I	C27752T
				ORF7b:T40I	C27874T
Kappa	B.1.617	S:G142D	G21987A	ORF1a:T1567I	C4965T	N:D3Y	G28280T
		S:E154K	G22022A	ORF1a:T3646A	A11201G	N:R203M	G28881T
		S:L452R	T22917G	ORF1b:P314L	C14408T	N:D377Y	G29402T
		S:E484Q	G23012C	ORF1b:M1352I	G17523T
		S:D614G	A23403G	ORF1b:M1596I	G18255T
		S:P681R	C23604G	ORF1b:K2310R	A20396G
		S:Q1071H	A24775G	ORF3a:S26L	C25469T
		S:H1101D	C24863G	ORF6:I33T	T27299C
				ORF7a:V82A	T27638C
				ORF8:S69L	C28099T
