# Supplementary material for: Genomic epidemiology of SARS-CoV-2 from Uttar Pradesh, India
Source: Sci Rep. 2023 Sep 8;13:14847. doi: 10.1038/s41598-023-42065-6 (PMC10491582; doi:10.1038/s41598-023-42065-6)
Supplement: Supplementary file 1 — Supplementary Information. [file 41598_2023_42065_MOESM1_ESM.zip › Supplementary File 3- Accession numbers of the Generated sequences from this study (1).xlsx]

## Sheet: Sheet1
Accesion numbers of the Generated sequences
Accession Numbers	Sequence ID	Release Date
OP800219	NIB258873	2022-12-31
OP800218	NIB258874	2022-12-31
OP800217	NIB258882	2022-12-31
OP800210	NIB258885	2022-12-31
OP800209	NIB258892	2022-12-31
OP800213	NIB258902	2022-12-31
OP800212	NIB258903	2022-12-31
OP800206	NIB258904	2022-12-31
OP800215	NIB258916	2022-12-31
OP800207	NIB258917	2022-12-31
OP787551	NIB258918	2022-12-31
OP787562	NIB258920	2022-12-31
OP800205	NIB258933	2022-12-31
OP800214	NIB258955	2022-12-31
OP787560	NIB258960	2022-12-31
OP800303	NIB259002	2022-12-31
OP800226	NIB259015	2022-12-31
OP801667	NIB259024	2022-12-31
OP800426	NIB259241	2022-12-31
OP800222	NIB259288	2022-12-31
OP800427	NIB259299	2022-12-31
OP800302	NIB259315	2022-12-31
OP800225	NIB259321	2022-12-31
OP787550	NIB259339	2022-12-31
OP800424	NIB259340	2022-12-31
OP801666	NIB259341	2022-12-31
OP800423	NIB259345	2022-12-31
OP800420	NIB259348	2022-12-31
OP800421	NIB259353	2022-12-31
OP800425	NIB259358	2022-12-31
OP801662	NIB259366	2022-12-31
OP801665	NIB259368	2022-12-31
OP787552	NIB259380	2022-12-31
OP787553	NIB259435	2022-12-31
OP787554	NIB259442	2022-12-31
OP787555	NIB259443	2022-12-31
OP800309	NIB259454	2022-12-31
OP800422	NIB259460	2022-12-31
OP787556	NIB259465	2022-12-31
OP787557	NIB259485	2022-12-31
OP787558	NIB259486	2022-12-31
OP800305	NIB259492	2022-12-31
OP800314	NIB259493	2022-12-31
OP801657	NIB259494	2022-12-31
OP800417	NIB259498	2022-12-31
OP800307	NIB259503	2022-12-31
OP800313	NIB259504	2022-12-31
OP800418	NIB259510	2022-12-31
OP800311	NIB259515	2022-12-31
OP800315	NIB259529	2022-12-31
OP800306	NIB259538	2022-12-31
OP800310	NIB259595	2022-12-31
OP800316	NIB259715	2022-12-31
OP800312	NIB259724	2022-12-31
OP800308	NIB259736	2022-12-31
OP800216	NIB259741	2022-12-31
OP800208	NIB259742	2022-12-31
OP800211	NIB259806	2022-12-31
OP787561	NIB259807	2022-12-31
OP787563	NIB259812	2022-12-31
OP801656	NIB259928	2022-12-31
OP800304	NIB259956	2022-12-31
OP800223	NIB259976	2022-12-31
OP800224	NIB259977	2022-12-31
OP800419	NIB260054	2022-12-31
OP801661	NIB260135	2022-12-31
OP801659	NIB260140	2022-12-31
OP800428	NIB260181	2022-12-31
OP801663	NIB260203	2022-12-31
OP801664	NIB260212	2022-12-31
OP801658	NIB260227	2022-12-31
OP801660	NIB260237	2022-12-31
OP800220	NIB260270	2022-12-31
OP787559	NIB260281	2022-12-31
OP800221	NIB260473	2022-12-31
OP787530	NIB81396	2022-12-31
OP781960	NIB148222	2022-12-31
OP787122	NIB148225	2022-12-31
OP787487	NIB148228	2022-12-31
OP787529	NIB148235	2022-12-31
OP787531	NIB148252	2022-12-31
OP787532	NIB148257	2022-12-31
OP787533	NIB148274	2022-12-31
OP787534	NIB148287	2022-12-31
OP787535	NIB148302	2022-12-31
OP787536	NIB148306	2022-12-31
OP787537	NIB148333	2022-12-31
OP787538	NIB148344	2022-12-31
OP787539	NIB148353	2022-12-31
OP787540	NIB148354	2022-12-31
OP787541	NIB148355	2022-12-31
OP787542	NIB148365	2022-12-31
OP787543	NIB148367	2022-12-31
OP787544	NIB148384	2022-12-31
OP787191	NIB149490	2022-12-31
OP787253	NIB149780	2022-12-31
OP787474	NIB149855	2022-12-31
OP787548	NIB150394	2022-12-31
OP787549	NIB150411	2022-12-31
Accesion IDs can be found in the GenBank repository for reference
