# Supplementary material for: Genomic epidemiology of SARS-CoV-2 from Uttar Pradesh, India
Source: Sci Rep. 2023 Sep 8;13:14847. doi: 10.1038/s41598-023-42065-6 (PMC10491582; doi:10.1038/s41598-023-42065-6)
Supplement: Supplementary file 1 — Supplementary Information. [file 41598_2023_42065_MOESM1_ESM.zip › Supplementary File 4- Clade table showing the clades and the lineages (1).xls]

## Sheet: results
Clade table showing the clades and lineages
Sequence ID	Collection Date	Age	Sex	Lineage	Clade-Pango	Pango lineage (Nextclade)	Unaliased	Clade-Nextclade
NIB148222	4/30/2021	32	M	B.1.617.2	Delta (B.1.617.2-like)	B.1.617.2	B.1.617.2	21A (Delta)
NIB148225	4/30/2021	45	M	B.1.617.2	Delta (B.1.617.2-like)	B.1.617.2	B.1.617.2	21A (Delta)
NIB148235	4/30/2021	21	M	B.1.617.2	Delta (B.1.617.2-like)	B.1.617.2	B.1.617.2	21A (Delta)
NIB148257	4/30/2021	24	F	B.1.617.2	Delta (B.1.617.2-like)	B.1.617.2	B.1.617.2	21A (Delta)
NIB148302	4/30/2021	58	M	B.1.617.2	Delta (B.1.617.2-like)	B.1.617.2	B.1.617.2	21A (Delta)
NIB148306	4/30/2021	41	M	B.1.617.2	Delta (B.1.617.2-like)	B.1.617.2	B.1.617.2	21A (Delta)
NIB148333	4/30/2021	14	F	B.1.617.2	Delta (B.1.617.2-like)	B.1.617.2	B.1.617.2	21A (Delta)
NIB148344	4/30/2021	25	F	B.1.617.2	Delta (B.1.617.2-like)	B.1.617.2	B.1.617.2	21A (Delta)
NIB148367	4/30/2021	69	M	B.1.617.2	Delta (B.1.617.2-like)	B.1.617.2	B.1.617.2	21A (Delta)
NIB149490	4/30/2021	36	F	B.1.617.2	Delta (B.1.617.2-like)	B.1.617.2	B.1.617.2	21A (Delta)
NIB149855	2021-01-05	41	M	B.1.617.2	Delta (B.1.617.2-like)	B.1.617.2	B.1.617.2	21A (Delta)
NIB148252	4/30/2021	28	M	AY.88	Delta (B.1.617.2-like)	AY.88	B.1.617.2.88	21J (Delta)
NIB148274	4/30/2021	31	M	B.1.617.2	Delta (B.1.617.2-like)	B.1.617.2	B.1.617.2	21J (Delta)
NIB148287	4/30/2021	50	F	B.1.617.2	Delta (B.1.617.2-like)	B.1.617.2	B.1.617.2	21J (Delta)
NIB148354	4/30/2021	26	M	B.1.617.2	Delta (B.1.617.2-like)	B.1.617.2	B.1.617.2	21J (Delta)
NIB148355	4/30/2021	57	F	AY.122	Delta (B.1.617.2-like)	AY.122	B.1.617.2.122	21J (Delta)
NIB148365	4/30/2021	42	M	B.1.617.2	Delta (B.1.617.2-like)	B.1.617.2	B.1.617.2	21J (Delta)
NIB148384	4/30/2021	44	M	B.1.617.2	Delta (B.1.617.2-like)	B.1.617.2	B.1.617.2	21J (Delta)
NIB150394	2021-04-05	70	M	B.1.617.2	Delta (B.1.617.2-like)	B.1.617.2	B.1.617.2	21J (Delta)
NIB150411	2021-04-05	15	F	B.1.617.2	Delta (B.1.617.2-like)	B.1.617.2	B.1.617.2	21J (Delta)
NIB149780	2021-01-05	52	M	B.1.617.2	Delta (B.1.617.2-like)	B.1.617.2	B.1.617.2	21J(Delta)
NIB148353	4/30/2021	70	F	B.1.617	B.1.617.1-like	B.1.617.1	B.1.617.1	21B(Kappa)
NIB148228	4/30/2021	42	F	B.1	unassigned	B.1.260	B.1.260	unassigned
NIB81396				B.1.36	unassigned	B.1.36	B.1.36	unassigned
NIB258873	2022-07-01	34	M	BA.2	Omicron (BA.2-like)	BA.2	BA.2	21L (Omicron)
NIB258874	2022-07-01	27	M	BA.2	Omicron (BA.2-like)	BA.2	BA.2	21L (Omicron)
NIB258882	2022-07-01	38	M	BA.2.10	Omicron (BA.2-like)	BA.2.10	BA.2.10	21L (Omicron)
NIB258892	2022-07-01	33	M	BA.2	Omicron (BA.2-like)	BA.2	BA.2	21L (Omicron)
NIB258902	2022-07-01	25	M	BA.2	Omicron (BA.2-like)	BA.2	BA.2	21L (Omicron)
NIB258903	2022-07-01	48	M	BA.2	Omicron (BA.2-like)	BA.2	BA.2	21L (Omicron)
NIB258904	2022-07-01	23	F	BA.2.37	Omicron (BA.2-like)	BA.2.37	BA.2.37	21L (Omicron)
NIB258916	2022-07-01	18	M	BA.2.12	Omicron (BA.2-like)	BA.2	BA.2	21L (Omicron)
NIB258917	2022-07-01	24	F	BA.2	Omicron (BA.2-like)	BA.2	BA.2	21L (Omicron)
NIB258918	2022-07-01	18	F	BA.2	Omicron (BA.2-like)	BA.2	BA.2	21L (Omicron)
NIB258920	2022-07-01	19	F	BA.2	Omicron (BA.2-like)	BA.2	BA.2	21L (Omicron)
NIB258933	2022-07-01	18	F	BA.2	Omicron (BA.2-like)	BA.2	BA.2	21L (Omicron)
NIB258955	2022-07-01	20	M	BA.2.37	Omicron (BA.2-like)	BA.2.37	BA.2.37	21L (Omicron)
NIB258960	2022-07-01	18	M	BA.2.37	Omicron (BA.2-like)	BA.2.37	BA.2.37	21L (Omicron)
NIB259321	2022-07-01	38	M	BA.2	Omicron (BA.2-like)	BA.2	BA.2	21L (Omicron)
NIB259341	1/27/2022	25	F	BA.2	Omicron (BA.2-like)	BA.2	BA.2	21L (Omicron)
NIB259366	1/27/2022	27	F	BA.2	Omicron (BA.2-like)	BA.2	BA.2	21L (Omicron)
NIB259368	1/27/2022	25	M	BA.2	Omicron (BA.2-like)	BA.2	BA.2	21L (Omicron)
NIB259380	2022-07-01	50	F	BA.2	Omicron (BA.2-like)	BA.2	BA.2	21L (Omicron)
NIB259442	2022-07-01	20	F	BA.2	Omicron (BA.2-like)	BA.2	BA.2	21L (Omicron)
NIB259486	2022-07-01	20	F	BA.2	Omicron (BA.2-like)	BA.2	BA.2	21L (Omicron)
NIB259494	2022-07-01	23	M	BA.2	Omicron (BA.2-like)	BA.2	BA.2	21L (Omicron)
NIB259503	2022-07-01	40	M	BA.2.12	Omicron (BA.2-like)	BA.2	BA.2	21L (Omicron)
NIB259595	2022-07-01	31	M	BA.2	Omicron (BA.2-like)	BA.2	BA.2	21L (Omicron)
NIB259807	2022-07-01	17	M	BA.2	Omicron (BA.2-like)	BA.2	BA.2	21L (Omicron)
NIB259812	2022-07-01	11	M	BA.2	Omicron (BA.2-like)	BA.2	BA.2	21L (Omicron)
NIB259928	2022-07-01	37	M	BA.2	Omicron (BA.2-like)	BA.2	BA.2	21L (Omicron)
NIB259976	2022-07-01	28	M	BA.2	Omicron (BA.2-like)	BA.2	BA.2	21L (Omicron)
NIB259977	2022-07-01	13	M	BA.2	Omicron (BA.2-like)	BA.2	BA.2	21L (Omicron)
NIB260135	1/27/2022	24	M	BA.2	Omicron (BA.2-like)	BA.2	BA.2	21L (Omicron)
NIB260203	1/27/2022	24	M	BA.2	Omicron (BA.2-like)	BA.2	BA.2	21L (Omicron)
NIB260212	1/27/2022	52	F	BA.2	Omicron (BA.2-like)	BA.2	BA.2	21L (Omicron)
NIB260237	1/27/2022	28	F	BA.2	Omicron (BA.2-like)	BA.2	BA.2	21L (Omicron)
NIB260270	2022-07-01	29	M	BA.2	Omicron (BA.2-like)	BA.2	BA.2	21L (Omicron)
NIB260281	2022-07-01	18	F	BA.2	Omicron (BA.2-like)	BA.2	BA.2	21L (Omicron)
NIB259339	2022-07-01	32	F	BA.2.38	Omicron (Unassigned)	XAP	XAP	21L (Omicron)
NIB259348	2022-11-01	39	M	BA.2	Omicron (Unassigned)	BA.2	BA.2	21L (Omicron)
NIB259435	2022-07-01	62	F	BA.2	Omicron (Unassigned)	BA.2	BA.2	21L (Omicron)
NIB259443	2022-07-01	41	M	BA.2	Omicron (Unassigned)	BA.2	BA.2	21L (Omicron)
NIB259465	2022-07-01	27	M	BA.2	Omicron (Unassigned)	BA.2	BA.2	21L (Omicron)
NIB259485	2022-07-01	22	F	BA.2	Omicron (Unassigned)	BA.2	BA.2	21L (Omicron)
NIB259724	2022-07-01	65	M	BA.2	Omicron (Unassigned)	BA.2	BA.2	21L (Omicron)
NIB259736	2022-07-01	55	M	BA.2	Omicron (Unassigned)	BA.2	BA.2	21L (Omicron)
NIB259741	2022-07-01	43	M	BA.2.38	Omicron (Unassigned)	BA.2	BA.2	21L (Omicron)
NIB259742	2022-07-01	35	M	BA.2	Omicron (Unassigned)	BA.2	BA.2	21L (Omicron)
NIB259806	2022-07-01	50	M	BA.2.38	Omicron (Unassigned)	BA.2	BA.2	21L (Omicron)
NIB260473	2022-07-01	36	F	BA.2	Omicron (Unassigned)	BA.2	BA.2	21L (Omicron)
NIB259015	2022-07-01	13	M	BA.2	Probable Omicron (BA.2-like)	BA.2	BA.2	21L (Omicron)
NIB259024	1/27/2022	65	M	BA.2	Probable Omicron (BA.2-like)	BA.2	BA.2	21L (Omicron)
NIB258885	2022-07-01	30	M	BA.2	Probable Omicron (Unassigned)	BA.2	BA.2	21L (Omicron)
NIB259241	1/18/2022	18	M	BA.2	Probable Omicron (Unassigned)	BA.2	BA.2	21L (Omicron)
NIB259288	1/18/2022	27	F	BA.2	Probable Omicron (Unassigned)	BA.2	BA.2	21L (Omicron)
NIB259299	1/18/2022	46	M	BA.2	Probable Omicron (Unassigned)	BA.2	BA.2	21L (Omicron)
NIB259315	2022-07-01	25	F	BA.2	Probable Omicron (Unassigned)	BA.2	BA.2	21L (Omicron)
NIB259340	1/18/2022	27	M	BA.2	Probable Omicron (Unassigned)	BA.2	BA.2	21L (Omicron)
NIB259345	1/18/2022	28	M	BA.2	Probable Omicron (Unassigned)	BA.2	BA.2	21L (Omicron)
NIB259353	2022-12-01	60	F	BA.2	Probable Omicron (Unassigned)	BA.2	BA.2	21L (Omicron)
NIB259358	1/18/2022	21	F	BA.2	Probable Omicron (Unassigned)	BA.2	BA.2	21L (Omicron)
NIB259460	1/13/2022	26	M	BA.2	Probable Omicron (Unassigned)	BA.2	BA.2	21L (Omicron)
NIB259492	2022-07-01	42	M	BA.2	Probable Omicron (Unassigned)	BA.2	BA.2	21L (Omicron)
NIB259493	2022-07-01	44	M	BA.2	Probable Omicron (Unassigned)	BA.2	BA.2	21L (Omicron)
NIB259498	2022-07-01	24	M	BA.2	Probable Omicron (Unassigned)	BA.2	BA.2	21L (Omicron)
NIB259504	2022-07-01	35	F	BA.2	Probable Omicron (Unassigned)	BA.2	BA.2	21L (Omicron)
NIB259510	2022-07-01	32	M	BA.2	Probable Omicron (Unassigned)	BA.2	BA.2	21L (Omicron)
NIB259515	2022-07-01	45	M	BA.2.12	Probable Omicron (Unassigned)	BA.2	BA.2	21L (Omicron)
NIB259715	2022-07-01	19	M	BA.2	Probable Omicron (Unassigned)	BA.2	BA.2	21L (Omicron)
NIB259956	2022-07-01	32	F	BA.2	Probable Omicron (Unassigned)	BA.2	BA.2	21L (Omicron)
NIB260054	2022-10-01	24	M	BA.2	Probable Omicron (Unassigned)	BA.2	BA.2	21L (Omicron)
NIB260140	1/18/2022	59	M	BA.2	Probable Omicron (Unassigned)	BA.2	BA.2	21L (Omicron)
NIB260181	1/18/2022	65	M	BA.2	Probable Omicron (Unassigned)	BA.2	BA.2	21L (Omicron)
NIB260227	1/18/2022	24	M	BA.2	Probable Omicron (Unassigned)	BA.2	BA.2	21L (Omicron)
NIB259002	2022-07-01	12	F	BA.2	Probable Omicron (Unassigned)	XAP	XAP	recombinant
NIB259454	1/18/2022	21	M	BA.2	Probable Omicron (Unassigned)	XAP	XAP	recombinant
NIB259529	2022-07-01	31	M	BA.2	Probable Omicron (Unassigned)	XAP	XAP	recombinant
NIB259538	2022-07-01	24	F	BA.2	Probable Omicron (Unassigned)	XAP	XAP	recombinant
pangolin version: 4.1.3, pangolin-data version: V1.16
