# Supplementary material for: Genomic epidemiology of SARS-CoV-2 from Uttar Pradesh, India
Source: Sci Rep. 2023 Sep 8;13:14847. doi: 10.1038/s41598-023-42065-6 (PMC10491582; doi:10.1038/s41598-023-42065-6)
Supplement: Supplementary file 1 — Supplementary Information. [file 41598_2023_42065_MOESM1_ESM.zip › Supplementary File 5-VOCs from western UP.xlsx]

## Sheet: Sheet1
Variants of Concerns (VOCs from western Uttar Pradesh (UP))
Immune escape	VOC
DELTA (21A)	S:D614G	S:L452R	S:T478K	S:D950N	S:G142D	S:P681R	S:T19R
DELTA (21J)	S:D614G	S:L452R	S:T478K	S:D950N	S:G142D	S:P681R	S:T19R
OMICRON (21l)	S:D614G		S:T478K					S:N501Y	S:K417N	S:H655Y	S:N440K	S:S477N	S:G142D	S:Q498R
Recombinant (Probable omicron)	S:D614G		S:T478K					S:N501Y	S:K417N	S:H655Y	S:N440K	S:S477N	S:G142D	S:Q498R
KAPPA	S:D614G	S:L452R			S:G142D	S:P681R									S:E154K	S:Q1071H	S:E484Q
Unassigned (B.1)	S:D614G	S:L452R	S:T478K			S:P681R												S:L5F	S:T859N	S:Y145del
Unassigned (B.1.36)	S:D614G
The above table represents the VOCs found in western UP
